# Supplementary material for: GO/CNT−OH/Nafion Nanocomposite Humidity Sensor Based on the LC Wireless Method
Source: Nanomaterials (Basel). 2023 Jun 24;13(13):1925. doi: 10.3390/nano13131925 (PMC10343782; doi:10.3390/nano13131925)
Supplement: Supplementary file 1 [file nanomaterials-13-01925-s001.zip]

Archive with 1 entries (1 files):
- nanomaterials-2445009-supplementary.pdf
